# Supplementary material for: Autocatalytic photoredox Chan-Lam coupling of free diaryl sulfoximines with arylboronic acids
Source: Nat Commun. 2021 Feb 10;12:932. doi: 10.1038/s41467-021-21156-w (PMC7876119; doi:10.1038/s41467-021-21156-w)
Supplement: Supplementary file 4 — Supplementary Data 1 [file 41467_2021_21156_MOESM4_ESM.zip]

Archive with 1 entries (1 files):
- 268879_2_data_set_5233161_qmtd1l.docx
